# Supplementary material for: A Somatic Mutation-Derived LncRNA Signature of Genomic Instability Predicts Prognosis for Patients With Liver Cancer
Source: Front Surg. 2021 Aug 24;8:724792. doi: 10.3389/fsurg.2021.724792 (PMC8421795; doi:10.3389/fsurg.2021.724792)
Supplement: Supplementary file 1 [file Table_1.XLSX]

## Sheet: Sheet1
Supplementary Table S1 Significantly differently expressed lncRNAs between GU group and GS group
LncRNA	conMean	treatMean	logFC	p-value	FDR
AC002456.1	0.658	1.456	1.146	<0.001	<0.001
AC004080.2	0.282	0.644	1.193	0.002	0.014
AC004540.1	0.792	0.145	-2.447	0.002	0.013
AC004540.2	1.302	0.352	-1.888	<0.001	0.004
AC004862.1	1.059	2.545	1.264	0.003	0.017
AC007406.2	0.488	1.79	1.874	<0.001	0.003
AC008035.1	1.265	2.69	1.089	<0.001	0.003
AC010205.1	0.317	0.649	1.032	0.003	0.018
AC010547.2	3.034	0.283	-3.422	<0.001	<0.001
AC010643.1	0.296	0.692	1.226	<0.001	0.004
AC015922.2	1.06	0.269	-1.979	<0.001	<0.001
AC015922.3	1.213	0.516	-1.232	<0.001	<0.001
AC016405.3	0.563	1.169	1.053	<0.001	0.005
AC016735.1	4.551	0.847	-2.426	<0.001	0.003
AC026462.3	2.183	4.642	1.088	<0.001	0.007
AC079949.2	0.722	1.452	1.008	0.001	0.011
AC090809.1	0.138	0.74	2.425	<0.001	<0.001
AC092490.1	0.431	0.962	1.159	<0.001	0.002
AC096996.2	0.247	0.632	1.355	<0.001	0.003
AC104083.1	2.778	1.021	-1.444	<0.001	<0.001
AC116351.1	0.74	0.154	-2.261	<0.001	0.002
AC145343.1	0.43	0.968	1.17	<0.001	<0.001
AC245041.2	1.196	0.148	-3.015	0.007	0.032
AC254562.2	0.467	1.005	1.105	0.005	0.024
AGAP2-AS1	2.4	1.052	-1.19	<0.001	<0.001
AL023803.1	0.915	2.147	1.23	<0.001	<0.001
AL035661.1	4.444	2.073	-1.1	<0.001	0.003
AL109917.1	0.273	0.646	1.244	<0.001	<0.001
AL133355.1	0.65	0.315	-1.045	<0.001	<0.001
AL162413.1	0.858	5.263	2.617	<0.001	<0.001
AL355102.4	4.428	1.803	-1.297	<0.001	0.005
AL365226.1	0.08	0.815	3.343	0.006	0.028
AL390719.2	0.661	0.243	-1.441	<0.001	0.004
AL512353.1	0.273	0.635	1.219	<0.001	<0.001
AL512408.1	0.325	0.658	1.017	<0.001	<0.001
AL691420.1	0.323	1.476	2.192	<0.001	<0.001
AL731684.1	0.379	0.844	1.156	0.004	0.023
AP000424.1	1.119	0.514	-1.121	0.008	0.034
AP000424.2	0.958	0.37	-1.373	<0.001	0.004
AP000757.2	1.151	0.484	-1.25	<0.001	<0.001
AP001189.3	0.696	0.203	-1.779	<0.001	<0.001
AP001271.1	0.633	0.183	-1.791	0.006	0.027
AP001972.4	0.029	1.495	5.702	<0.001	0.008
AP003119.1	0.5	1.107	1.148	<0.001	0.005
AP003119.2	0.984	2.099	1.093	<0.001	<0.001
AP003174.1	0.298	0.615	1.044	0.008	0.034
BX640514.2	0.771	0.151	-2.354	0.001	0.01
BX649601.1	0.318	0.822	1.369	0.002	0.013
CASC9	1.04	2.786	1.422	<0.001	<0.001
HHIP-AS1	0.669	0.221	-1.601	<0.001	<0.001
IGF2-AS	1.01	0.48	-1.074	<0.001	0.007
KCNMB2-AS1	0.253	1.044	2.045	<0.001	<0.001
LINC00221	0.509	1.663	1.709	0.001	0.011
LINC00924	0.716	0.285	-1.331	<0.001	<0.001
LINC01124	1.983	5.04	1.346	<0.001	0.002
LINC01139	0.321	0.904	1.494	<0.001	0.002
LINC01151	1.634	3.423	1.067	<0.001	<0.001
LINC01287	0.673	3.552	2.401	0.003	0.019
LINC01419	2.364	6.489	1.457	<0.001	<0.001
LINC01474	1.155	2.352	1.026	0.001	0.01
LINC01480	0.811	0.168	-2.266	0.013	0.046
LINC01608	0.542	1.196	1.141	<0.001	<0.001
LINC01639	0.192	0.619	1.689	0.008	0.034
LINC01857	0.837	0.306	-1.453	0.001	0.011
LINC01980	0.407	2.32	2.513	<0.001	<0.001
LINC02163	0.28	1.404	2.326	<0.001	<0.001
LINC02241	0.318	1.103	1.792	<0.001	<0.001
LINC02298	1.09	0.481	-1.181	<0.001	0.004
LINC02315	0.297	0.96	1.691	<0.001	0.002
LINC02404	0.321	0.933	1.537	<0.001	<0.001
LINC02476	0.18	0.666	1.891	<0.001	<0.001
LINC02506	0.92	2.689	1.547	0.001	0.009
LUCAT1	0.194	0.804	2.047	0.003	0.017
MEG3	4.419	1.665	-1.408	<0.001	<0.001
MIR210HG	0.982	2.074	1.079	0.002	0.011
PRRT3-AS1	1.051	2.18	1.053	<0.001	0.003
SPINT1-AS1	2.106	0.51	-2.047	<0.001	0.002
ST8SIA6-AS1	0.682	2.747	2.01	<0.001	<0.001
UCA1	3.69	0.1	-5.203	<0.001	0.003
Z73429.1	0.277	0.602	1.12	0.006	0.028
Z82246.1	0.815	1.753	1.105	0.005	0.024
ZFPM2-AS1	0.553	2.049	1.89	<0.001	<0.001
