# Supplementary material for: A Somatic Mutation-Derived LncRNA Signature of Genomic Instability Predicts Prognosis for Patients With Liver Cancer
Source: Front Surg. 2021 Aug 24;8:724792. doi: 10.3389/fsurg.2021.724792 (PMC8421795; doi:10.3389/fsurg.2021.724792)
Supplement: Supplementary file 2 [file Table_2.XLSX]

## Sheet: Sheet1
Supplementary Table S2 11 lncRNAs related to the OS of patients with HCC
LncRNA	HR	95%CI		p-value
LINC00221	1.136	1.025	1.258	0.015
AC016735.1	1.036	1.002	1.071	0.037
LINC01287	1.035	1.007	1.064	0.013
AC004540.1	1.383	1.12	1.708	0.003
AC096996.2	1.408	1.115	1.778	0.004
PRRT3-AS1	1.232	1.103	1.374	<0.001
AC116351.1	1.265	1.05	1.524	0.013
AC004862.1	0.811	0.659	0.999	0.049
ZFPM2-AS1	1.191	1.075	1.318	<0.001
AC245041.2	1.085	1.023	1.151	0.007
AC010205.1	0.467	0.22	0.995	0.048
